# Supplementary material for: The Use of Dog Collars Offers Significant Benefits to Rabies Vaccination Campaigns: The Case of Zanzibar, Tanzania
Source: Trop Med Infect Dis. 2023 Aug 21;8(8):421. doi: 10.3390/tropicalmed8080421 (PMC10459019; doi:10.3390/tropicalmed8080421)
Supplement: Supplementary file 1 [file tropicalmed-08-00421-s001.zip]

Archive with 3 entries (3 files):
- S1 File. Questionnaire used during the KAP survey in Zanzibar.pdf
- S2 File. Overview of the vaccination date and survey date for each ward included in the study.pdf
- S3 File. Supplementary tables derived from the data collected in this study.pdf
